# Supplementary material for: Au-Ag Alloy Nanoshuttle Mediated Surface Plasmon Coupling for Enhanced Fluorescence Imaging
Source: Biosensors (Basel). 2022 Nov 13;12(11):1014. doi: 10.3390/bios12111014 (PMC9688416; doi:10.3390/bios12111014)
Supplement: Supplementary file 1 [file biosensors-12-01014-s001.zip]

Archive with 1 entries (1 files):
- biosensors-1974294-supplementary.pdf
